# Supplementary material for: Microbial Community Structure in Ancient European Arctic Peatlands
Source: Plants (Basel). 2022 Oct 13;11(20):2704. doi: 10.3390/plants11202704 (PMC9607101; doi:10.3390/plants11202704)
Supplement: Supplementary file 1 [file plants-11-02704-s001.zip]

Archive with 1 entries (1 files):
- plants-1945367-supplementary.xlsx
