# Supplementary material for: Microbial Community Structure in Ancient European Arctic Peatlands
Source: Plants (Basel). 2022 Oct 13;11(20):2704. doi: 10.3390/plants11202704 (PMC9607101; doi:10.3390/plants11202704)
Supplement: Supplementary file 1 [file plants-11-02704-s001.zip › plants-1945367-supplementary.xlsx]

## Sheet: Table S1
Mass fraction of AA in dry peat, %± Δ
Sample depth, cm	Acid		Basic		Neutral non-polar							Neutral polar						Total
	Asparagine	Glutamine	Histidine	Lysine	Arginine	Proline	Glycine	Alanine	Valine	Isoleucine	Leucine	Phenylalanine	Threonine	Serine	Cystine	Methionine	Tyrosine
Inta 1
5-15	0.57±0.09	0.53±0.07	0.06±0.01	0.28±0.04	0.14±0.03	0.26±0.08	0.43±0.07	0.40±0.08	0.31±0.04	0.22±0.03	0.51±0.07	0.18±0.03	0.29±0.05	0.28±0.04	0.02	0.01	0.14±0.03	4.63±0.76
35-45	0.87±0.14	0.64±0.08	0.07±0.01	0.38±0.06	0.17±0.03	0.30±0.09	0.62±0.10	0.67±0.13	0.52±0.07	0.31±0.04	0.75±0.10	0.33±0.05	0.47±0.08	0.39±0.05	0.05	0.02	0.25±0.05	6.83±1.08
70-80	0.76±0.12	0.58±0.08	0.08±0.02	0.41±0.07	0.17±0.03	0.26±0.08	0.57±0.09	0.61±0.12	0.48±0.07	0.29±0.03	0.77±0.10	0.22±0.04	0.43±0.07	0.35±0.05	0.05	0	0.17±0.03	6.20±1.00
100-110	0.64±0.10	0.51±0.07	0.07±0.01	0.35±0.06	0.15±0.03	0.29±0.09	0.49±0.08	0.53±0.10	0.43±0.06	0.25±0.03	0.63±0.08	0.23±0.04	0.37±0.06	0.29±0.04	0.05	0.02	0.18±0.04	5.49±0.89
190-200	0.43±0.07	0.36±0.05	0.07±0.01	0.28±0.04	0.12±0.02	0.25±0.08	0.36±0.06	0.39±0.07	0.30±0.04	0.16±0.02	0.55±0.07	0.16±0.03	0.31±0.05	0.27±0.04	0.03	0.01	0.21±0.04	4.27±0.69
310-320	0.29±0.05	0.27±0.04	0.02±0	0.16±0.03	0.07±0.01	0.18±0.06	0.21±0.03	0.24±0.05	0.21±0.03	0.13±0.02	0.29±0.04	0.11±0.02	0.16±0.03	0.13±0.02	0.02	0	0.10±0.02	2.59±0.45
380-400	0.40±0.06	0.35±0.05	0.04±0.01	0.20±0.03	0.11±0.02	0.21±0.07	0.31±0.05	0.29±0.06	0.24±0.03	0.15±0.02	0.38±0.05	0.12±0.02	0.25±0.04	0.18±0.03	0.04	0.01	0.09±0.02	3.36±0.56
Inta 11
10-20	0.51±0.08	0.47±0.06	0.07±0.01	0.30±0.05	0.15±0.03	0.26±0.08	0.41±0.07	0.45±0.09	0.31±0.04	0.22±0.03	0.41±0.05	0.19±0.03	0.34±0.05	0.31±0.04	0.02	0	0.20±0.04	4.65±0.75
30-40	0.69±0.11	0.58±0.08	0.07±0.01	0.33±0.05	0.17±0.03	0.29±0.09	0.59±0.09	0.67±0.13	0.44±0.06	0.31±0.04	0.66±0.09	0.28±0.04	0.50±0.08	0.45±0.06	0.04	0	0.28±0.06	6.34±1.02
70-80	0.65±0.10	0.48±0.06	0.08±0.02	0.31±0.05	0.13±0.02	0.29±0.09	0.47±0.08	0.54±0.10	0.37±0.05	0.26±0.03	0.42±0.05	0.26±0.04	0.41±0.07	0.38±0.05	0.04	0	0.28±0.06	5.37±0.87
105-120	0.63±0.10	0.60±0.08	0.10±0.02	0.35±0.06	0.19±0.04	0.35±0.11	0.59±0.09	0.73±0.14	0.49±0.07	0.31±0.04	0.54±0.07	0.28±0.04	0.56±0.09	0.50±0.07	0.06	0.01	0.27±0.05	6.57±1.07
190-210	0.58±0.09	0.46±0.06	0.06±0.01	0.33±0.05	0.14±0.03	0.22±0.07	0.46±0.07	0.48±0.09	0.37±0.05	0.21±0.03	0.37±0.05	0.17±0.03	0.38±0.06	0.31±0.04	0.05	0	0.19±0.04	4.77±0.77
260-280	0.62±0.10	0.52±0.07	0.07±0.01	0.36±0.06	0.15±0.03	0.32±0.10	0.45±0.07	0.48±0.09	0.39±0.05	0.23±0.03	0.39±0.05	0.17±0.03	0.39±0.06	0.33±0.05	0.04	0.01	0.17±0.03	5.08±0.83
300-310	0.78±0.12	0.65±0.08	0.12±0.02	0.45±0.07	0.20±0.04	0.36±0.11	0.53±0.08	0.57±0.11	0.45±0.06	0.29±0.03	0.52±0.07	0.29±0.05	0.47±0.08	0.40±0.06	0.05	0	0.26±0.05	6.40±1.03
Voda-Ty
10-15	0.53±0.08	0.59±0.08	0.10±0.02	0.29±0.05	0.13±0.02	0.26±0.08	0.39±0.06	0.48±0.09	0.38±0.05	0.25±0.03	0.46±0.06	0.23±0.04	0.33±0.05	0.30±0.04	0.05	0	0.19±0.04	4.97±0.79
25-35	0.47±0.08	0.50±0.07	0.06±0.01	0.25±0.04	0.11±0.02	0.26±0.08	0.39±0.06	0.42±0.08	0.34±0.05	0.22±0.03	0.40±0.05	0.17±0.03	0.30±0.05	0.26±0.04	0.04	0	0.14±0.03	4.32±0.72
65-70	0.51±0.08	0.47±0.06	0.06±0.01	0.26±0.04	0.11±0.02	0.26±0.08	0.39±0.06	0.43±0.08	0.34±0.05	0.20±0.02	0.30±0.04	0.16±0.03	0.33±0.05	0.26±0.04	0.05	0	0.16±0.03	4.29±0.69
80-90	0.43±0.07	0.43±0.06	0.05±0.01	0.22±0.04	0.08±0.02	0.23±0.07	0.32±0.05	0.38±0.07	0.28±0.04	0.15±0.02	0.18±0.02	0.14±0.02	0.26±0.04	0.21±0.03	0.03	0	0.15±0.03	3.55±0.59
110-114	0.39±0.06	0.42±0.05	0.04±0.01	0.24±0.04	0.09±0.02	0.26±0.08	0.31±0.05	0.35±0.07	0.30±0.04	0.19±0.02	0.30±0.04	0.12±0.02	0.28±0.04	0.24±0.03	0.03	0.01	0.12±0.02	3.69±0.59
114-123	0.42±0.07	0.39±0.05	0.05±0.01	0.26±0.04	0.12±0.02	0.27±0.08	0.37±0.06	0.37±0.07	0.30±0.04	0.21±0.03	0.32±0.04	0.15±0.02	0.31±0.05	0.26±0.04	0.03	0	0.15±0.03	3.98±0.65
123-134	0.34±0.05	0.33±0.04	0.03±0.01	0.19±0.03	0.09±0.02	0.25±0.08	0.26±0.04	0.29±0.06	0.24±0.03	0.17±0.02	0.29±0.04	0.12±0.02	0.23±0.04	0.20±0.03	0.04	0.01	0.12±0.02	3.18±0.53
160-170	0.43±0.07	0.43±0.06	0.04±0.01	0.25±0.04	0.10±0.02	0.24±0.07	0.34±0.05	0.38±0.07	0.33±0.05	0.20±0.02	0.32±0.04	0.13±0.02	0.32±0.05	0.25±0.04	0.04	0.01	0.14±0.03	3.94±0.64
190-210	0.44±0.07	0.4±0.05	0.05±0.01	0.25±0.04	0.12±0.02	0.29±0.09	0.33±0.05	0.37±0.07	0.31±0.04	0.20±0.02	0.35±0.05	0.14±0.02	0.32±0.05	0.26±0.04	0.03	0.01	0.13±0.03	4.00±0.65
292-310	0.54±0.09	0.50±0.07	0.06±0.01	0.29±0.05	0.16±0.03	0.33±0.10	0.41±0.07	0.44±0.08	0.34±0.05	0.22±0.03	0.36±0.05	0.18±0.03	0.38±0.06	0.32±0.04	0.05	0.01	0.17±0.03	4.75±0.79
Kolva 1
5-10	0.95±0.15	0.68±0.09	0.05±0.01	0.42±0.07	0.21±0.04	0.26±0.08	0.63±0.10	0.74±0.14	0.59±0.08	0.35±0.04	0.53±0.07	0.29±0.05	0.56±0.09	0.46±0.06	0.07	0.03	0.21±0.04	7.04±1.11
20-30	1.00±0.16	0.76±0.10	0.08±0.02	0.43±0.07	0.16±0.03	0.44±0.14	0.75±0.12	0.82±0.16	0.60±0.08	0.34±0.04	0.56±0.07	0.39±0.06	0.63±0.10	0.49±0.07	0.1	0.02	0.27±0.05	7.84±1.27
40-50	0.91±0.15	0.68±0.09	0.06±0.01	0.41±0.07	0.18±0.03	0.32±0.10	0.70±0.11	0.77±0.15	0.64±0.09	0.34±0.04	0.56±0.07	0.29±0.05	0.53±0.08	0.42±0.06	0.07	0.04	0.23±0.05	7.15±1.07
60-70	0.82±0.13	0.62±0.08	0.06±0.01	0.37±0.06	0.14±0.03	0.36±0.11	0.62±0.10	0.67±0.13	0.55±0.08	0.31±0.04	0.52±0.07	0.23±0.04	0.47±0.08	0.38±0.05	0.06	0.03	0.14±0.03	6.34±1.04
80-90	0.75±0.12	0.60±0.08	0.07±0.01	0.37±0.06	0.16±0.03	0.34±0.11	0.57±0.09	0.62±0.12	0.53±0.07	0.31±0.04	0.49±0.06	0.30±0.05	0.44±0.07	0.34±0.05	0.06	0.02	0.21±0.04	6.20±1.00
100-110	0.67±0.11	0.57±0.07	0.06±0.01	0.35±0.06	0.14±0.03	0.28±0.09	0.51±0.08	0.52±0.10	0.47±0.07	0.27±0.03	0.45±0.06	0.26±0.04	0.42±0.07	0.31±0.04	0.05	0.01	0.19±0.04	5.55±0.90
120-130	0.68±0.11	0.61±0.08	0.07±0.01	0.35±0.06	0.17±0.03	0.38±0.12	0.51±0.08	0.53±0.10	0.47±0.07	0.28±0.03	0.42±0.05	0.23±0.04	0.43±0.07	0.33±0.05	0.05	0	0.19±0.04	5.70±0.94
140-150	0.56±0.09	0.46±0.06	0.04±0.01	0.28±0.04	0.11±0.02	0.30±0.09	0.42±0.07	0.44±0.08	0.38±0.05	0.21±0.03	0.33±0.04	0.16±0.03	0.33±0.05	0.26±0.04	0.06	0.01	0.14±0.03	4.49±0.73
160-170	0.57±0.09	0.47±0.06	0.06±0.01	0.30±0.05	0.11±0.02	0.29±0.09	0.45±0.07	0.45±0.09	0.35±0.05	0.23±0.03	0.34±0.04	0.18±0.03	0.37±0.06	0.28±0.04	0.05	0	0.14±0.03	4.66±0.76
200-210	0.63±0.10	0.55±0.07	0.05±0.01	0.34±0.05	0.15±0.03	0.36±0.11	0.48±0.08	0.50±0.10	0.42±0.06	0.28±0.03	0.46±0.06	0.21±0.03	0.42±0.07	0.32±0.04	0.04	0.01	0.15±0.03	5.36±0.87
Kolva 2
0-8	0.59±0.09	0.64±0.08	0.07±0.01	0.29±0.05	0.18±0.03	0.34±0.11	0.48±0.08	0.43±0.08	0.30±0.04	0.21±0.03	0.37±0.05	0.15±0.02	0.35±0.06	0.33±0.05	0.02	0	0.15±0.03	4.92±0.81
8-20	0.80±0.13	0.71±0.09	0.09±0.02	0.44±0.07	0.22±0.04	0.35±0.11	0.65±0.10	0.64±0.12	0.54±0.08	0.31±0.04	0.51±0.07	0.28±0.04	0.50±0.08	0.40±0.06	0.07	0.01	0.23±0.05	6.74±1.10
20-30	0.79±0.13	0.69±0.09	0.06±0.01	0.42±0.07	0.16±0.03	0.37±0.11	0.64±0.10	0.64±0.12	0.56±0.08	0.29±0.03	0.45±0.06	0.26±0.04	0.48±0.08	0.39±0.05	0.05	0	0.20±0.04	6.47±1.04
30-38	0.80±0.13	0.63±0.08	0.05±0.01	0.40±0.06	0.17±0.03	0.38±0.12	0.64±0.10	0.67±0.13	0.57±0.08	0.29±0.03	0.46±0.06	0.24±0.04	0.49±0.08	0.39±0.05	0.09	0.02	0.18±0.04	6.48±1.04
40-50	0.94±0.15	0.78±0.10	0.1±0.02	0.40±0.06	0.22±0.04	0.40±0.12	0.70±0.11	0.67±0.13	0.54±0.08	0.31±0.04	0.52±0.07	0.26±0.04	0.49±0.08	0.45±0.06	0.06	0	0.20±0.04	7.05±1.14
65-77	0.86±0.14	0.70±0.09	0.06±0.01	0.40±0.06	0.18±0.03	0.46±0.14	0.65±0.10	0.65±0.12	0.54±0.08	0.29±0.03	0.45±0.06	0.25±0.04	0.51±0.08	0.41±0.06	0.07	0.02	0.19±0.04	6.69±1.08
77-92	0.78±0.12	0.61±0.08	0.07±0.01	0.37±0.06	0.16±0.03	0.39±0.12	0.60±0.10	0.64±0.12	0.44±0.07	0.28±0.03	0.48±0.06	0.26±0.04	0.47±0.08	0.35±0.05	0.05	0	0.22±0.04	6.23±0.94
92-100	0.75±0.12	0.56±0.07	0.05±0.01	0.36±0.06	0.18±0.03	0.35±0.11	0.63±0.10	0.63±0.12	0.49±0.07	0.27±0.03	0.44±0.06	0.23±0.04	0.47±0.08	0.32±0.04	0.05	0	0.19±0.04	5.98±0.98

## Sheet: Table S2
Relative molar fractions of amino acids, %± Δ
Sample depth, cm	Cyclic		Aliphatic
	Aromatic	Heterocyclic	Dicarboxylic	Neutral	Monobasic diamino acids	Hydroxy	Sulfur-containing
Inta 1
5-15	6.9±1.3	6.9±1.9	23.8±3.5	40.4±6.3	9.1±1.5	12.3±1.9	0.647948
35-45	8.5±1.5	5.4±1.5	22.1±3.2	42.0±6.4	8.1±1.3	12.6±1.9	1.02489
70-80	6.3±1.1	5.5±1.6	21.6±3.2	43.9±6.6	9.4±1.6	12.6±1.9	0.806452
100-110	7.5±1.5	6.6±1.8	20.9±3.1	42.4±6.4	9.1±1.6	12.0±1.8	1.27505
190-200	8.7±1.6	7.5±2.1	18.5±2.8	41.2±6.1	9.4±1.4	13.6±2.1	0.936768
310-320	8.1±1.5	7.7±2.3	21.6±3.5	41.7±6.6	8.9±1.5	11.2±1.9	0.772201
380-400	6.3±1.2	7.4±2.4	22.3±3.3	40.8±6.3	9.2±1.5	12.8±2.1	1.4881
Inta 11
10-20	8.4±1.5	7.1±1.9	21.1±3.0	38.7±6.0	9.7±1.7	14.0±1.9	0.430108
30-40	8.8±1.6	5.7±1.6	20.0±3.0	42.1±6.5	7.9±1.3	15.0±2.2	0.630915
70-80	10.1±1.9	6.9±2.0	21.0±3.0	38.4±5.8	8.2±1.3	14.7±2.2	0.744879
105-120	8.4±1.4	6.8±2.0	18.7±2.7	40.5±6.2	8.2±1.5	16.1±2.4	1.06545
190-210	7.5±1.5	5.9±1.7	21.8±3.1	39.6±6.1	9.9±1.7	14.5±2.1	1.04822
260-280	6.7±1.2	7.7±2.2	22.4±3.3	38.2±5.7	10.0±1.8	14.2±2.2	0.984252
300-310	8.6±1.6	7.5±2.0	22.3±3.1	36.9±5.5	10.2±1.7	13.6±2.2	0.78125
Voda-Ty
10-15	8.5±1.6	7.2±2.0	22.5±3.2	39.4±5.8	8.5±1.4	12.7±1.8	1.00604
25-35	7.2±1.4	7.4±2.1	22.5±3.5	41.0±6.3	8.3±1.4	13.0±2.1	0.925926
65-70	7.5±1.4	7.5±2.1	22.8±3.3	38.7±5.8	8.6±1.4	13.8±2.1	1.1655
80-90	8.2±1.4	7.9±2.3	24.7±3.7	36.9±5.6	8.5±1.7	13.2±2.0	0.84507
110-114	6.5±1.1	8.1±2.4	22.0±3.0	39.3±6.0	8.9±1.6	14.1±1.9	1.08401
114-123	7.5±1.3	8.0±2.3	20.4±3.0	39.4±6.0	9.5±1.5	14.3±2.3	0.753769
123-134	7.5±1.3	8.8±2.8	21.1±2.8	39.3±6.0	8.8±1.6	13.5±2.2	1.57233
160-170	6.9±1.3	7.1±2.0	21.8±3.3	39.8±5.8	8.9±1.5	14.5±2.3	1.26904
190-210	6.8±1.3	8.5±2.5	21.0±3.0	39.0±5.8	9.3±1.5	14.5±2.3	1
292-310	7.4±1.3	8.2±2.3	21.9±3.4	37.3±5.9	9.5±1.7	14.7±2.1	1.26316
Kolva 1
5-10	7.1±1.3	4.4±1.3	23.2±3.4	40.3±6.1	8.9±1.6	14.5±2.1	1.42045
20-30	8.4±1.4	6.6±2.0	22.4±3.4	39.2±6.0	7.5±1.3	14.3±2.2	1.53061
40-50	7.3±1.4	5.3±1.5	22.2±3.4	42.1±6.4	8.3±1.4	13.3±0.8	1.53846
60-70	5.8±1.1	6.6±1.9	22.7±3.3	42.1±6.6	8.0±1.4	13.4±2.1	1.41956
80-90	8.2±1.5	6.6±1.9	21.8±3.2	40.6±6.1	8.5±1.5	12.6±1.9	1.29032
100-110	8.1±1.4	6.1±1.8	22.3±3.2	40.0±6.1	8.8±1.6	13.2±2.0	1.08108
120-130	7.4±1.4	7.9±2.3	22.6±3.3	38.8±5.8	9.1±1.6	13.3±2.1	0.877193
140-150	6.7±1.3	7.6±2.2	22.7±3.3	39.6±6.0	8.7±1.3	13.1±2.0	1.55902
160-170	6.9±1.3	7.5±2.1	22.3±3.2	39.1±6.0	8.8±1.5	13.9±2.1	1.07296
200-210	6.7±1.1	7.6±2.2	22.0±3.2	39.9±6.2	9.1±1.5	13.8±2.1	0.932836
Kolva 2
0-8	6.1±1.0	8.3±2.4	25.0±3.5	36.4±5.7	9.6±1.6	13.8±2.2	0.406504
8-20	7.6±1.3	6.5±1.9	22.4±3.3	39.3±6.1	9.8±1.6	13.4±2.1	1.18694
20-30	7.1±1.2	6.6±1.9	22.9±3.4	39.9±6.0	9.0±1.5	13.4±2.0	0.772798
30-38	6.5±1.2	6.6±2.0	22.1±3.2	40.6±6.2	8.8±1.4	13.6±2.0	1.69753
40-50	6.5±1.1	7.1±2.0	24.4±3.5	38.9±6.1	8.8±1.4	13.3±2.0	0.851064
65-77	6.6±1.2	7.8±2.2	23.3±3.4	38.6±5.8	8.7±1.3	13.8±2.1	1.34529
77-92	7.7±1.3	7.4±2.1	22.3±3.2	39.2±5.0	8.5±1.4	13.2±2.1	0.802568
92-100	7.0±1.3	6.7±2.0	21.9±3.2	41.1±6.4	9.0±1.5	13.2±2.0	0.83612
